# Supplementary material for: Exogenous Application of dsRNA for Protection against Tomato Leaf Curl New Delhi Virus
Source: Viruses. 2024 Mar 12;16(3):436. doi: 10.3390/v16030436 (PMC10974794; doi:10.3390/v16030436)
Supplement: Supplementary file 1 [file viruses-16-00436-s001.zip]

Archive with 3 entries (3 files):
- SupplementaryFigureS1_Frascati_et_al_Viruses_Revised.pptx
- SupplementaryTableS2_Frascati_et_al_Viruses_Revised.pdf
- SupplemetaryTableS1_Frascati_et_al_Viruses_revised.pdf
